# Supplementary material for: Comparative Analysis of Chloroplast Genome Sequences and Phylogeny in Three Macadamia integrifolia Cultivars
Source: Genes (Basel). 2025 Oct 22;16(11):1248. doi: 10.3390/genes16111248 (PMC12652687; doi:10.3390/genes16111248)
Supplement: Supplementary file 1 [file genes-16-01248-s001.zip]

Archive with 1 entries (1 files):
- genes-3917028-supplementary.pdf
